# Supplementary material for: Breast cancer subtyping from plasma proteins
Source: BMC Med Genomics. 2013 Jan 23;6(Suppl 1):S6. doi: 10.1186/1755-8794-6-S1-S6 (PMC3552699; doi:10.1186/1755-8794-6-S1-S6)
Supplement: Additional file 1 — pathway protein matrix. [file 1755-8794-6-S1-S6-S1.XLSX]

## Sheet: luminala
PathwayID	PATHWAYNAME	PATHWAYCLASS	NN	N005	N01	N02	A0PJC9_HUMAN	A1AT_HUMAN	A1L4S0_HUMAN	A2AAS7_HUMAN	A2AP_HUMAN	A2I2P7_HUMAN	A2MG_HUMAN	A2TIK1_HUMAN	A3KPE2_HUMAN	A4FVC6_HUMAN	A5PL27_HUMAN	A6YID6_HUMAN	A7E236_HUMAN	A7E2A5_HUMAN	A7L3A3_HUMAN	A7L3A4_HUMAN	A7L3A5_HUMAN	A8CAH9_HUMAN	A8CAI0_HUMAN	A8CAI1_HUMAN	A8K1Z4_HUMAN	A8K3L0_HUMAN	A8K516_HUMAN	A8K7C8_HUMAN	A8K9E9_HUMAN	A8KAQ8_HUMAN	A8MQ43_HUMAN	A8MSM3_HUMAN	ABCA6_HUMAN	ABCAD_HUMAN	ABCBA_HUMAN	AMPD3_HUMAN	AMPN_HUMAN	ANGT_HUMAN	ANT3_HUMAN	AOFB_HUMAN	APOA1_HUMAN	APOA2_HUMAN	APOC3_HUMAN	APOE_HUMAN	ARAP2_HUMAN	ARBK1_HUMAN	ATPA_HUMAN
hsa00010	Glycolysis / Gluconeogenesis	Metabolism; Carbohydrate Metabolism	93	2	2	2
hsa00020	Citrate cycle (TCA cycle)	Metabolism; Carbohydrate Metabolism	52	1	1	1
hsa00030	Pentose phosphate pathway	Metabolism; Carbohydrate Metabolism	58	1	1	1
hsa00052	Galactose metabolism	Metabolism; Carbohydrate Metabolism	67	2	2	2
hsa00150	Androgen and estrogen metabolism	Metabolism; Lipid Metabolism	92	1	1	1																											↑↑↑
hsa00190	Oxidative phosphorylation	Metabolism; Energy Metabolism	151	6	7	7																																											↑↑↑
hsa00230	Purine metabolism	Metabolism; Nucleotide Metabolism	243	1	1	4																							↑
hsa00260	Glycine, serine and threonine metabolism	Metabolism; Amino Acid Metabolism	78	0	0	0
hsa00270	Cysteine and methionine metabolism	Metabolism; Amino Acid Metabolism	90	2	4	4
hsa00280	Valine, leucine and isoleucine degradation	Metabolism; Amino Acid Metabolism	86	0	0	1
hsa00310	Lysine degradation	Metabolism; Amino Acid Metabolism	94	3	3	3
hsa00330	Arginine and proline metabolism	Metabolism; Amino Acid Metabolism	132	0	0	0
hsa00340	Histidine metabolism	Metabolism; Amino Acid Metabolism	73	1	1	1																											↑↑↑
hsa00350	Tyrosine metabolism	Metabolism; Amino Acid Metabolism	127	1	1	1																											↑↑↑
hsa00360	Phenylalanine metabolism	Metabolism; Amino Acid Metabolism	63	0	0	0
hsa00361	gamma-Hexachlorocyclohexane degradation	Metabolism; Xenobiotics Biodegradation and Metabolism	59	3	3	3
hsa00363	Bisphenol A degradation	Metabolism; Xenobiotics Biodegradation and Metabolism	25	3	3	3
hsa00380	Tryptophan metabolism	Metabolism; Amino Acid Metabolism	122	0	0	0
hsa00440	Aminophosphonate metabolism	Metabolism; Metabolism of Other Amino Acids	37	1	1	1																											↑↑↑
hsa00450	Selenoamino acid metabolism	Metabolism; Metabolism of Other Amino Acids	56	1	3	3																											↑↑↑
hsa00480	Glutathione metabolism	Metabolism; Metabolism of Other Amino Acids	88	4	4	4																																	↑↑↑
hsa00500	Starch and sucrose metabolism	Metabolism; Carbohydrate Metabolism	102	2	2	2
hsa00510	N-Glycan biosynthesis	Metabolism; Glycan Biosynthesis and Metabolism	79	0	1	1
hsa00512	O-Glycan biosynthesis	Metabolism; Glycan Biosynthesis and Metabolism	46	1	1	1
hsa00561	Glycerolipid metabolism	Metabolism; Lipid Metabolism	78	1	1	1
hsa00562	Inositol phosphate metabolism	Metabolism; Carbohydrate Metabolism	93	5	5	5
hsa00563	Glycosylphosphatidylinositol(GPI)-anchor biosynthesis	Metabolism; Glycan Biosynthesis and Metabolism	41	1	2	2
hsa00564	Glycerophospholipid metabolism	Metabolism; Lipid Metabolism	109	4	4	4
hsa00565	Ether lipid metabolism	Metabolism; Lipid Metabolism	58	1	1	1
hsa00590	Arachidonic acid metabolism	Metabolism; Lipid Metabolism	132	2	2	2
hsa00620	Pyruvate metabolism	Metabolism; Carbohydrate Metabolism	73	2	2	2
hsa00630	Glyoxylate and dicarboxylate metabolism	Metabolism; Carbohydrate Metabolism	59	2	2	2																												↑↑↑
hsa00640	Propanoate metabolism	Metabolism; Carbohydrate Metabolism	70	2	2	2
hsa00710	Carbon fixation in photosynthetic organisms	Metabolism; Energy Metabolism	46	1	1	1
hsa00780	Biotin metabolism	Metabolism; Metabolism of Cofactors and Vitamins	15	2	2	2
hsa00790	Folate biosynthesis	Metabolism; Metabolism of Cofactors and Vitamins	53	1	1	1
hsa00860	Porphyrin and chlorophyll metabolism	Metabolism; Metabolism of Cofactors and Vitamins	148	3	3	3											↑↑↑
hsa00900	Terpenoid backbone biosynthesis	Metabolism; Biosynthesis of Secondary Metabolites	48	1	1	1
hsa00920	Sulfur metabolism	Metabolism; Energy Metabolism	31	0	0	0
hsa00970	Aminoacyl-tRNA biosynthesis	Genetic Information Processing; Translation	116	0	0	2
hsa00980	Metabolism of xenobiotics by cytochrome P450	Metabolism; Xenobiotics Biodegradation and Metabolism	150	1	1	1
hsa00982	Drug metabolism - cytochrome P450	Metabolism; Xenobiotics Biodegradation and Metabolism	158	2	2	2
hsa02010	ABC transporters	Environmental Information Processing; Membrane Transport	133	1	3	4										↓↓																			↓↓	↑	↓↓↓
hsa03022	Basal transcription factors	Genetic Information Processing; Transcription	36	3	3	3
hsa03320	PPAR signaling pathway	Cellular Processes; Endocrine System	74	1	4	4									↑↑																													↓↓	↑↑
hsa03410	Base excision repair	Genetic Information Processing; Replication and Repair	35	4	4	4
hsa03430	Mismatch repair	Genetic Information Processing; Replication and Repair	23	0	0	0
hsa03450	Non-homologous end-joining	Genetic Information Processing; Replication and Repair	14	1	2	2
hsa04010	MAPK signaling pathway	Environmental Information Processing; Signal Transduction	275	3	4	5
hsa04012	ErbB signaling pathway	Environmental Information Processing; Signal Transduction	91	6	6	6
hsa04020	Calcium signaling pathway	Environmental Information Processing; Signal Transduction	189	8	8	9
hsa04060	Cytokine-cytokine receptor interaction	Environmental Information Processing; Signaling Molecules and Interaction	263	5	5	8			↓																		↑↑↑
hsa04062	Chemokine signaling pathway	Cellular Processes; Immune System	196	9	9	12			↓																																							↑↑↑
hsa04070	Phosphatidylinositol signaling system	Environmental Information Processing; Signal Transduction	103	5	5	5
hsa04080	Neuroactive ligand-receptor interaction	Environmental Information Processing; Signaling Molecules and Interaction	383	14	14	14
hsa04110	Cell cycle	Cellular Processes; Cell Growth and Death	118	0	1	1
hsa04115	p53 signaling pathway	Cellular Processes; Cell Growth and Death	69	3	4	4
hsa04120	Ubiquitin mediated proteolysis	Genetic Information Processing; Folding, Sorting and Degradation	137	3	3	4																										↑↑↑
hsa04130	SNARE interactions in vesicular transport	Genetic Information Processing; Folding, Sorting and Degradation	38	1	1	1
hsa04142	Lysosome	Cellular Processes; Transport and Catabolism	119	3	3	3
hsa04144	Endocytosis	Cellular Processes; Transport and Catabolism	192	7	7	8														↑↑↑																											↑↑↑	↑↑↑
hsa04150	mTOR signaling pathway	Environmental Information Processing; Signal Transduction	62	2	2	2
hsa04210	Apoptosis	Cellular Processes; Cell Growth and Death	89	3	3	3
hsa04260	Cardiac muscle contraction	Cellular Processes; Circulatory System	83	1	1	1
hsa04270	Vascular smooth muscle contraction	Cellular Processes; Circulatory System	139	5	5	8
hsa04310	Wnt signaling pathway	Environmental Information Processing; Signal Transduction	153	6	6	7
hsa04340	Hedgehog signaling pathway	Environmental Information Processing; Signal Transduction	58	5	5	5
hsa04350	TGF-beta signaling pathway	Environmental Information Processing; Signal Transduction	87	4	4	4
hsa04360	Axon guidance	Cellular Processes; Development	129	2	2	2
hsa04370	VEGF signaling pathway	Environmental Information Processing; Signal Transduction	81	2	2	2
hsa04510	Focal adhesion	Cellular Processes; Cell Communication	204	24	25	30				↑↑↑				↑↑↑				↑
hsa04512	ECM-receptor interaction	Environmental Information Processing; Signaling Molecules and Interaction	85	12	12	14				↑↑↑				↑↑↑				↑
hsa04514	Cell adhesion molecules (CAMs)	Environmental Information Processing; Signaling Molecules and Interaction	134	7	8	9
hsa04520	Adherens junction	Cellular Processes; Cell Communication	77	5	5	5
hsa04530	Tight junction	Cellular Processes; Cell Communication	135	3	3	3
hsa04610	Complement and coagulation cascades	Cellular Processes; Immune System	71	71	71	72		↑↑↑			↑↑↑		↑↑↑						↑↑↑									↑↑↑													↑↑↑
hsa04612	Antigen processing and presentation	Cellular Processes; Immune System	89	1	1	1
hsa04614	Renin-angiotensin system	Cellular Processes; Endocrine System	24	10	10	10															↑↑↑	↑↑↑	↑↑↑																↑↑↑	↑↑↑
hsa04620	Toll-like receptor signaling pathway	Cellular Processes; Immune System	101	9	9	9
hsa04630	Jak-STAT signaling pathway	Environmental Information Processing; Signal Transduction	155	4	4	4																					↑↑↑
hsa04640	Hematopoietic cell lineage	Cellular Processes; Immune System	90	3	3	3																																	↑↑↑
hsa04650	Natural killer cell mediated cytotoxicity	Cellular Processes; Immune System	141	3	3	3
hsa04660	T cell receptor signaling pathway	Cellular Processes; Immune System	112	2	2	2
hsa04662	B cell receptor signaling pathway	Cellular Processes; Immune System	79	2	2	2
hsa04664	Fc epsilon RI signaling pathway	Cellular Processes; Immune System	89	2	2	2
hsa04666	Fc gamma R-mediated phagocytosis	Cellular Processes; Immune System	105	4	4	4
hsa04670	Leukocyte transendothelial migration	Cellular Processes; Immune System	123	4	4	4
hsa04710	Circadian rhythm - mammal	Cellular Processes; Behavior	13	2	2	2						↓↓↓
hsa04720	Long-term potentiation	Cellular Processes; Nervous System	79	0	0	3
hsa04722	Neurotrophin signaling pathway	Cellular Processes; Nervous System	131	6	6	6
hsa04730	Long-term depression	Cellular Processes; Nervous System	80	2	2	2
hsa04740	Olfactory transduction	Cellular Processes; Sensory System	395	3	8	8																		↑↑	↑↑	↑↑
hsa04742	Taste transduction	Cellular Processes; Sensory System	66	1	1	1
hsa04810	Regulation of actin cytoskeleton	Cellular Processes; Cell Motility	221	16	16	21												↑
hsa04910	Insulin signaling pathway	Cellular Processes; Endocrine System	142	4	4	4
hsa04916	Melanogenesis	Cellular Processes; Endocrine System	109	0	0	1
hsa04930	Type II diabetes mellitus	Human Diseases; Metabolic Disorders	53	3	3	3
hsa04950	Maturity onset diabetes of the young	Human Diseases; Metabolic Disorders	25	0	0	1
hsa05010	Alzheimer's disease	Human Diseases; Neurodegenerative Diseases	178	8	8	9																																								↑↑↑			↑↑↑
hsa05012	Parkinson's disease	Human Diseases; Neurodegenerative Diseases	147	6	7	7																																											↑↑↑
hsa05016	Huntington's disease	Human Diseases; Neurodegenerative Diseases	188	9	12	12																																											↑↑↑
hsa05020	Prion diseases	Human Diseases; Neurodegenerative Diseases	38	14	15	15
hsa05120	Epithelial cell signaling in Helicobacter pylori infection	Human Diseases; Infectious Diseases	75	1	1	1
hsa05130	Pathogenic Escherichia coli infection	Human Diseases; Infectious Diseases	54	3	3	3
hsa05200	Pathways in cancer	Human Diseases; Cancers	351	13	13	16	↑↑↑											↑
hsa05210	Colorectal cancer	ically, colorectal cancer (CRC) has been believed to develop from normal mucosa through the premalignant adenoma by the step-wise accumulation of mutations. All CRC display either microsatellite instability (MSI) or chromosome instability (CIN). MSI occurs in 15% of colon cancers and results from inactivation of the DNA mismatch repair (MMR) system by either MMR gene mutations or hypermethylation…	84	2	2	3
hsa05211	Renal cell carcinoma	Human Diseases; Cancers	73	3	3	3
hsa05212	Pancreatic cancer	Human Diseases; Cancers	74	5	5	5
hsa05213	Endometrial cancer	Human Diseases; Cancers	53	4	4	4
hsa05214	Glioma	Human Diseases; Cancers	69	4	4	4
hsa05215	Prostate cancer	Human Diseases; Cancers	100	5	5	5
hsa05216	Thyroid cancer	Human Diseases; Cancers	29	7	7	7	↑↑↑
hsa05217	Basal cell carcinoma	Human Diseases; Cancers	56	0	0	1
hsa05218	Melanoma	Human Diseases; Cancers	72	2	2	2
hsa05219	Bladder cancer	Human Diseases; Cancers	42	2	2	2
hsa05220	Chronic myeloid leukemia	Human Diseases; Cancers	76	3	3	3
hsa05221	Acute myeloid leukemia	Human Diseases; Cancers	61	2	2	2
hsa05222	Small cell lung cancer	Human Diseases; Cancers	89	3	3	5												↑
hsa05223	Non-small cell lung cancer	Human Diseases; Cancers	60	5	5	5
hsa05322	Systemic lupus erythematosus	Human Diseases; Immune Disorders	143	30	30	30													↑↑↑
hsa05340	Primary immunodeficiency	Human Diseases; Immune Disorders	35	0	0	3																									↓
[truncated: 251 more columns]

## Sheet: luminalb
PathwayID	PATHWAYNAME	PATHWAYCLASS	NN	N005	N01	N02	A0PJC9_HUMAN	A1AT_HUMAN	A1L4S0_HUMAN	A2AAS7_HUMAN	A2AP_HUMAN	A2I2P7_HUMAN	A2MG_HUMAN	A2TIK1_HUMAN	A3KPE2_HUMAN	A4FVC6_HUMAN	A5PL27_HUMAN	A6YID6_HUMAN	A7E236_HUMAN	A7E2A5_HUMAN	A7L3A3_HUMAN	A7L3A4_HUMAN	A7L3A5_HUMAN	A8CAH9_HUMAN	A8CAI0_HUMAN	A8CAI1_HUMAN	A8K1Z4_HUMAN	A8K3L0_HUMAN	A8K516_HUMAN	A8K7C8_HUMAN	A8K9E9_HUMAN	A8KAQ8_HUMAN	A8MQ43_HUMAN	A8MSM3_HUMAN	ABCA6_HUMAN	ABCAD_HUMAN	ABCBA_HUMAN	AMPD3_HUMAN	AMPN_HUMAN	ANGT_HUMAN	ANT3_HUMAN	AOFB_HUMAN	APOA1_HUMAN	APOA2_HUMAN	APOC3_HUMAN	APOE_HUMAN	ARAP2_HUMAN	ARBK1_HUMAN	ATPA_HUMAN
hsa00010	Glycolysis / Gluconeogenesis	Metabolism; Carbohydrate Metabolism	93	2	2	2
hsa00020	Citrate cycle (TCA cycle)	Metabolism; Carbohydrate Metabolism	52	1	1	1
hsa00030	Pentose phosphate pathway	Metabolism; Carbohydrate Metabolism	58	1	1	1
hsa00052	Galactose metabolism	Metabolism; Carbohydrate Metabolism	67	2	2	2
hsa00150	Androgen and estrogen metabolism	Metabolism; Lipid Metabolism	92	1	1	1																											↑↑
hsa00190	Oxidative phosphorylation	Metabolism; Energy Metabolism	151	6	7	7																																											↑↑
hsa00230	Purine metabolism	Metabolism; Nucleotide Metabolism	243	1	5	6																							↑↑									↑↑
hsa00260	Glycine, serine and threonine metabolism	Metabolism; Amino Acid Metabolism	78	0	3	3																																				↑↑
hsa00270	Cysteine and methionine metabolism	Metabolism; Amino Acid Metabolism	90	2	4	4
hsa00280	Valine, leucine and isoleucine degradation	Metabolism; Amino Acid Metabolism	86	0	0	1
hsa00310	Lysine degradation	Metabolism; Amino Acid Metabolism	94	3	3	3
hsa00330	Arginine and proline metabolism	Metabolism; Amino Acid Metabolism	132	0	3	3																																				↑↑
hsa00340	Histidine metabolism	Metabolism; Amino Acid Metabolism	73	1	4	4																											↑↑									↑↑
hsa00350	Tyrosine metabolism	Metabolism; Amino Acid Metabolism	127	1	4	4																											↑↑									↑↑
hsa00360	Phenylalanine metabolism	Metabolism; Amino Acid Metabolism	63	0	3	3																																				↑↑
hsa00361	gamma-Hexachlorocyclohexane degradation	Metabolism; Xenobiotics Biodegradation and Metabolism	59	3	3	3
hsa00363	Bisphenol A degradation	Metabolism; Xenobiotics Biodegradation and Metabolism	25	3	3	3
hsa00380	Tryptophan metabolism	Metabolism; Amino Acid Metabolism	122	0	3	3																																				↑↑
hsa00440	Aminophosphonate metabolism	Metabolism; Metabolism of Other Amino Acids	37	1	1	1																											↑↑
hsa00450	Selenoamino acid metabolism	Metabolism; Metabolism of Other Amino Acids	56	1	3	3																											↑↑
hsa00480	Glutathione metabolism	Metabolism; Metabolism of Other Amino Acids	88	4	4	4																																	↑↑
hsa00500	Starch and sucrose metabolism	Metabolism; Carbohydrate Metabolism	102	2	2	2
hsa00510	N-Glycan biosynthesis	Metabolism; Glycan Biosynthesis and Metabolism	79	0	1	1
hsa00512	O-Glycan biosynthesis	Metabolism; Glycan Biosynthesis and Metabolism	46	1	1	1
hsa00561	Glycerolipid metabolism	Metabolism; Lipid Metabolism	78	1	1	3
hsa00562	Inositol phosphate metabolism	Metabolism; Carbohydrate Metabolism	93	5	5	5
hsa00563	Glycosylphosphatidylinositol(GPI)-anchor biosynthesis	Metabolism; Glycan Biosynthesis and Metabolism	41	1	2	2
hsa00564	Glycerophospholipid metabolism	Metabolism; Lipid Metabolism	109	4	4	6
hsa00565	Ether lipid metabolism	Metabolism; Lipid Metabolism	58	1	1	3
hsa00590	Arachidonic acid metabolism	Metabolism; Lipid Metabolism	132	2	2	2
hsa00620	Pyruvate metabolism	Metabolism; Carbohydrate Metabolism	73	2	2	2
hsa00630	Glyoxylate and dicarboxylate metabolism	Metabolism; Carbohydrate Metabolism	59	2	2	2																												↑↑
hsa00640	Propanoate metabolism	Metabolism; Carbohydrate Metabolism	70	2	2	2
hsa00710	Carbon fixation in photosynthetic organisms	Metabolism; Energy Metabolism	46	1	1	1
hsa00780	Biotin metabolism	Metabolism; Metabolism of Cofactors and Vitamins	15	2	2	2
hsa00790	Folate biosynthesis	Metabolism; Metabolism of Cofactors and Vitamins	53	1	1	1
hsa00860	Porphyrin and chlorophyll metabolism	Metabolism; Metabolism of Cofactors and Vitamins	148	3	3	3											↑↑
hsa00900	Terpenoid backbone biosynthesis	Metabolism; Biosynthesis of Secondary Metabolites	48	1	1	1
hsa00920	Sulfur metabolism	Metabolism; Energy Metabolism	31	0	2	2																								↑↑
hsa00970	Aminoacyl-tRNA biosynthesis	Genetic Information Processing; Translation	116	0	2	4
hsa00980	Metabolism of xenobiotics by cytochrome P450	Metabolism; Xenobiotics Biodegradation and Metabolism	150	1	1	1
hsa00982	Drug metabolism - cytochrome P450	Metabolism; Xenobiotics Biodegradation and Metabolism	158	2	5	5																																				↑↑
hsa02010	ABC transporters	Environmental Information Processing; Membrane Transport	133	1	1	4										↑																			↑	↑↑	↑
hsa03022	Basal transcription factors	Genetic Information Processing; Transcription	36	3	3	4
hsa03320	PPAR signaling pathway	Cellular Processes; Endocrine System	74	1	6	6									↑↑																												↑↑	↑↑	↑↑
hsa03410	Base excision repair	Genetic Information Processing; Replication and Repair	35	4	4	4
hsa03430	Mismatch repair	Genetic Information Processing; Replication and Repair	23	0	0	1
hsa03450	Non-homologous end-joining	Genetic Information Processing; Replication and Repair	14	1	2	2
hsa04010	MAPK signaling pathway	Environmental Information Processing; Signal Transduction	275	3	4	5
hsa04012	ErbB signaling pathway	Environmental Information Processing; Signal Transduction	91	6	6	6
hsa04020	Calcium signaling pathway	Environmental Information Processing; Signal Transduction	189	8	7	9
hsa04060	Cytokine-cytokine receptor interaction	Environmental Information Processing; Signaling Molecules and Interaction	263	5	4	8			↑																		↑↑
hsa04062	Chemokine signaling pathway	Cellular Processes; Immune System	196	9	7	12			↑																																							↑
hsa04070	Phosphatidylinositol signaling system	Environmental Information Processing; Signal Transduction	103	5	5	5
hsa04080	Neuroactive ligand-receptor interaction	Environmental Information Processing; Signaling Molecules and Interaction	383	14	14	14
hsa04110	Cell cycle	Cellular Processes; Cell Growth and Death	118	0	1	1
hsa04115	p53 signaling pathway	Cellular Processes; Cell Growth and Death	69	3	4	4
hsa04120	Ubiquitin mediated proteolysis	Genetic Information Processing; Folding, Sorting and Degradation	137	3	4	4																										↑↑
hsa04130	SNARE interactions in vesicular transport	Genetic Information Processing; Folding, Sorting and Degradation	38	1	1	1
hsa04142	Lysosome	Cellular Processes; Transport and Catabolism	119	3	3	3
hsa04144	Endocytosis	Cellular Processes; Transport and Catabolism	192	7	9	10														↑↑																											↑↑	↑
hsa04150	mTOR signaling pathway	Environmental Information Processing; Signal Transduction	62	2	2	2
hsa04210	Apoptosis	Cellular Processes; Cell Growth and Death	89	3	3	3
hsa04260	Cardiac muscle contraction	Cellular Processes; Circulatory System	83	1	1	1
hsa04270	Vascular smooth muscle contraction	Cellular Processes; Circulatory System	139	5	7	8
hsa04310	Wnt signaling pathway	Environmental Information Processing; Signal Transduction	153	6	7	7
hsa04340	Hedgehog signaling pathway	Environmental Information Processing; Signal Transduction	58	5	5	5
hsa04350	TGF-beta signaling pathway	Environmental Information Processing; Signal Transduction	87	4	4	4
hsa04360	Axon guidance	Cellular Processes; Development	129	2	2	2
hsa04370	VEGF signaling pathway	Environmental Information Processing; Signal Transduction	81	2	2	2
hsa04510	Focal adhesion	Cellular Processes; Cell Communication	204	24	27	32				↑↑				↑↑				↑
hsa04512	ECM-receptor interaction	Environmental Information Processing; Signaling Molecules and Interaction	85	12	12	16				↑↑				↑↑				↑
hsa04514	Cell adhesion molecules (CAMs)	Environmental Information Processing; Signaling Molecules and Interaction	134	7	9	9
hsa04520	Adherens junction	Cellular Processes; Cell Communication	77	5	5	5
hsa04530	Tight junction	Cellular Processes; Cell Communication	135	3	2	3
hsa04610	Complement and coagulation cascades	Cellular Processes; Immune System	71	71	71	72		↑↑			↑↑		↑↑						↑↑									↑↑													↑↑
hsa04612	Antigen processing and presentation	Cellular Processes; Immune System	89	1	1	1
hsa04614	Renin-angiotensin system	Cellular Processes; Endocrine System	24	10	12	12															↑↑	↑↑	↑↑																↑↑	↑↑
hsa04620	Toll-like receptor signaling pathway	Cellular Processes; Immune System	101	9	8	9
hsa04630	Jak-STAT signaling pathway	Environmental Information Processing; Signal Transduction	155	4	4	4																					↑↑
hsa04640	Hematopoietic cell lineage	Cellular Processes; Immune System	90	3	3	3																																	↑↑
hsa04650	Natural killer cell mediated cytotoxicity	Cellular Processes; Immune System	141	3	3	3
hsa04660	T cell receptor signaling pathway	Cellular Processes; Immune System	112	2	2	2
hsa04662	B cell receptor signaling pathway	Cellular Processes; Immune System	79	2	2	2
hsa04664	Fc epsilon RI signaling pathway	Cellular Processes; Immune System	89	2	2	2
hsa04666	Fc gamma R-mediated phagocytosis	Cellular Processes; Immune System	105	4	4	4
hsa04670	Leukocyte transendothelial migration	Cellular Processes; Immune System	123	4	4	4
hsa04710	Circadian rhythm - mammal	Cellular Processes; Behavior	13	2	2	2						↓
hsa04720	Long-term potentiation	Cellular Processes; Nervous System	79	0	3	3
hsa04722	Neurotrophin signaling pathway	Cellular Processes; Nervous System	131	6	6	6
hsa04730	Long-term depression	Cellular Processes; Nervous System	80	2	2	2
hsa04740	Olfactory transduction	Cellular Processes; Sensory System	395	3	8	8																		↑↑	↑↑	↑↑
hsa04742	Taste transduction	Cellular Processes; Sensory System	66	1	1	1
hsa04810	Regulation of actin cytoskeleton	Cellular Processes; Cell Motility	221	16	18	23												↑
hsa04910	Insulin signaling pathway	Cellular Processes; Endocrine System	142	4	4	4
hsa04916	Melanogenesis	Cellular Processes; Endocrine System	109	0	1	1
hsa04930	Type II diabetes mellitus	Human Diseases; Metabolic Disorders	53	3	3	3
hsa04950	Maturity onset diabetes of the young	Human Diseases; Metabolic Disorders	25	0	0	1
hsa05010	Alzheimer's disease	Human Diseases; Neurodegenerative Diseases	178	8	8	9																																								↑↑			↑↑
hsa05012	Parkinson's disease	Human Diseases; Neurodegenerative Diseases	147	6	7	7																																											↑↑
hsa05016	Huntington's disease	Human Diseases; Neurodegenerative Diseases	188	9	11	12																																											↑↑
hsa05020	Prion diseases	Human Diseases; Neurodegenerative Diseases	38	14	14	15
hsa05120	Epithelial cell signaling in Helicobacter pylori infection	Human Diseases; Infectious Diseases	75	1	1	1
hsa05130	Pathogenic Escherichia coli infection	Human Diseases; Infectious Diseases	54	3	3	3
hsa05200	Pathways in cancer	Human Diseases; Cancers	351	13	14	19	↑↑											↑
hsa05210	Colorectal cancer	ically, colorectal cancer (CRC) has been believed to develop from normal mucosa through the premalignant adenoma by the step-wise accumulation of mutations. All CRC display either microsatellite instability (MSI) or chromosome instability (CIN). MSI occurs in 15% of colon cancers and results from inactivation of the DNA mismatch repair (MMR) system by either MMR gene mutations or hypermethylation…	84	2	3	4
hsa05211	Renal cell carcinoma	Human Diseases; Cancers	73	3	3	3
hsa05212	Pancreatic cancer	Human Diseases; Cancers	74	5	5	5
hsa05213	Endometrial cancer	Human Diseases; Cancers	53	4	4	4
hsa05214	Glioma	Human Diseases; Cancers	69	4	4	4
hsa05215	Prostate cancer	Human Diseases; Cancers	100	5	5	5
hsa05216	Thyroid cancer	Human Diseases; Cancers	29	7	7	7	↑↑
hsa05217	Basal cell carcinoma	Human Diseases; Cancers	56	0	1	1
hsa05218	Melanoma	Human Diseases; Cancers	72	2	2	2
hsa05219	Bladder cancer	Human Diseases; Cancers	42	2	2	2
hsa05220	Chronic myeloid leukemia	Human Diseases; Cancers	76	3	3	3
hsa05221	Acute myeloid leukemia	Human Diseases; Cancers	61	2	2	2
hsa05222	Small cell lung cancer	Human Diseases; Cancers	89	3	3	7												↑
hsa05223	Non-small cell lung cancer	Human Diseases; Cancers	60	5	5	5
hsa05322	Systemic lupus erythematosus	Human Diseases; Immune Disorders	143	30	30	30													↑↑
hsa05340	Primary immunodeficiency	Human Diseases; Immune Disorders	35	0	0	3																									↓
[truncated: 251 more columns]

## Sheet: her2plus
PathwayID	PATHWAYNAME	PATHWAYCLASS	NN	N005	N01	N02	A0PJC9_HUMAN	A1AT_HUMAN	A1L4S0_HUMAN	A2AAS7_HUMAN	A2AP_HUMAN	A2I2P7_HUMAN	A2MG_HUMAN	A2TIK1_HUMAN	A3KPE2_HUMAN	A4FVC6_HUMAN	A5PL27_HUMAN	A6YID6_HUMAN	A7E236_HUMAN	A7E2A5_HUMAN	A7L3A3_HUMAN	A7L3A4_HUMAN	A7L3A5_HUMAN	A8CAH9_HUMAN	A8CAI0_HUMAN	A8CAI1_HUMAN	A8K1Z4_HUMAN	A8K3L0_HUMAN	A8K516_HUMAN	A8K7C8_HUMAN	A8K9E9_HUMAN	A8KAQ8_HUMAN	A8MQ43_HUMAN	A8MSM3_HUMAN	ABCA6_HUMAN	ABCAD_HUMAN	ABCBA_HUMAN	AMPD3_HUMAN	AMPN_HUMAN	ANGT_HUMAN	ANT3_HUMAN	AOFB_HUMAN	APOA1_HUMAN	APOA2_HUMAN	APOC3_HUMAN	APOE_HUMAN	ARAP2_HUMAN	ARBK1_HUMAN	ATPA_HUMAN
hsa00010	Glycolysis / Gluconeogenesis	Metabolism; Carbohydrate Metabolism	93	2	2	2
hsa00020	Citrate cycle (TCA cycle)	Metabolism; Carbohydrate Metabolism	52	1	1	1
hsa00030	Pentose phosphate pathway	Metabolism; Carbohydrate Metabolism	58	1	1	1
hsa00052	Galactose metabolism	Metabolism; Carbohydrate Metabolism	67	2	2	2
hsa00150	Androgen and estrogen metabolism	Metabolism; Lipid Metabolism	92	1	1	1																											↓↓
hsa00190	Oxidative phosphorylation	Metabolism; Energy Metabolism	151	5	7	7																																											↓↓↓
hsa00230	Purine metabolism	Metabolism; Nucleotide Metabolism	243	5	5	6																							↓↓↓									↓↓↓
hsa00260	Glycine, serine and threonine metabolism	Metabolism; Amino Acid Metabolism	78	3	3	3																																				↓↓↓
hsa00270	Cysteine and methionine metabolism	Metabolism; Amino Acid Metabolism	90	4	4	4
hsa00280	Valine, leucine and isoleucine degradation	Metabolism; Amino Acid Metabolism	86	1	1	1
hsa00310	Lysine degradation	Metabolism; Amino Acid Metabolism	94	3	3	3
hsa00330	Arginine and proline metabolism	Metabolism; Amino Acid Metabolism	132	3	3	3																																				↓↓↓
hsa00340	Histidine metabolism	Metabolism; Amino Acid Metabolism	73	3	4	4																											↓↓									↓↓↓
hsa00350	Tyrosine metabolism	Metabolism; Amino Acid Metabolism	127	3	4	4																											↓↓									↓↓↓
hsa00360	Phenylalanine metabolism	Metabolism; Amino Acid Metabolism	63	3	3	3																																				↓↓↓
hsa00361	gamma-Hexachlorocyclohexane degradation	Metabolism; Xenobiotics Biodegradation and Metabolism	59	3	3	3
hsa00363	Bisphenol A degradation	Metabolism; Xenobiotics Biodegradation and Metabolism	25	3	3	3
hsa00380	Tryptophan metabolism	Metabolism; Amino Acid Metabolism	122	3	3	3																																				↓↓↓
hsa00440	Aminophosphonate metabolism	Metabolism; Metabolism of Other Amino Acids	37	1	1	1																											↓↓
hsa00450	Selenoamino acid metabolism	Metabolism; Metabolism of Other Amino Acids	56	2	3	3																											↓↓
hsa00480	Glutathione metabolism	Metabolism; Metabolism of Other Amino Acids	88	2	4	4																																	↑↑
hsa00500	Starch and sucrose metabolism	Metabolism; Carbohydrate Metabolism	102	2	2	2
hsa00510	N-Glycan biosynthesis	Metabolism; Glycan Biosynthesis and Metabolism	79	1	1	1
hsa00512	O-Glycan biosynthesis	Metabolism; Glycan Biosynthesis and Metabolism	46	1	1	1
hsa00561	Glycerolipid metabolism	Metabolism; Lipid Metabolism	78	1	1	3
hsa00562	Inositol phosphate metabolism	Metabolism; Carbohydrate Metabolism	93	2	5	5
hsa00563	Glycosylphosphatidylinositol(GPI)-anchor biosynthesis	Metabolism; Glycan Biosynthesis and Metabolism	41	2	2	2
hsa00564	Glycerophospholipid metabolism	Metabolism; Lipid Metabolism	109	4	4	6
hsa00565	Ether lipid metabolism	Metabolism; Lipid Metabolism	58	1	1	3
hsa00590	Arachidonic acid metabolism	Metabolism; Lipid Metabolism	132	2	2	2
hsa00620	Pyruvate metabolism	Metabolism; Carbohydrate Metabolism	73	2	2	2
hsa00630	Glyoxylate and dicarboxylate metabolism	Metabolism; Carbohydrate Metabolism	59	2	2	2																												↓↓↓
hsa00640	Propanoate metabolism	Metabolism; Carbohydrate Metabolism	70	2	2	2
hsa00710	Carbon fixation in photosynthetic organisms	Metabolism; Energy Metabolism	46	1	1	1
hsa00780	Biotin metabolism	Metabolism; Metabolism of Cofactors and Vitamins	15	2	2	2
hsa00790	Folate biosynthesis	Metabolism; Metabolism of Cofactors and Vitamins	53	1	1	1
hsa00860	Porphyrin and chlorophyll metabolism	Metabolism; Metabolism of Cofactors and Vitamins	148	3	3	3											↓↓↓
hsa00900	Terpenoid backbone biosynthesis	Metabolism; Biosynthesis of Secondary Metabolites	48	1	1	1
hsa00920	Sulfur metabolism	Metabolism; Energy Metabolism	31	2	2	2																								↓↓↓
hsa00970	Aminoacyl-tRNA biosynthesis	Genetic Information Processing; Translation	116	4	4	4
hsa00980	Metabolism of xenobiotics by cytochrome P450	Metabolism; Xenobiotics Biodegradation and Metabolism	150	1	1	1
hsa00982	Drug metabolism - cytochrome P450	Metabolism; Xenobiotics Biodegradation and Metabolism	158	5	5	5																																				↓↓↓
hsa02010	ABC transporters	Environmental Information Processing; Membrane Transport	133	3	3	4										↓↓↓																			↓↓↓	↓	↓↓↓
hsa03022	Basal transcription factors	Genetic Information Processing; Transcription	36	4	4	4
hsa03320	PPAR signaling pathway	Cellular Processes; Endocrine System	74	4	6	6									↓↓																												↓↓↓	↓↓↓	↓↓
hsa03410	Base excision repair	Genetic Information Processing; Replication and Repair	35	4	4	4
hsa03430	Mismatch repair	Genetic Information Processing; Replication and Repair	23	0	0	1
hsa03450	Non-homologous end-joining	Genetic Information Processing; Replication and Repair	14	1	1	2
hsa04010	MAPK signaling pathway	Environmental Information Processing; Signal Transduction	275	2	4	5
hsa04012	ErbB signaling pathway	Environmental Information Processing; Signal Transduction	91	4	4	6
hsa04020	Calcium signaling pathway	Environmental Information Processing; Signal Transduction	189	3	7	9
hsa04060	Cytokine-cytokine receptor interaction	Environmental Information Processing; Signaling Molecules and Interaction	263	3	6	6			↑↑↑																		↓↓
hsa04062	Chemokine signaling pathway	Cellular Processes; Immune System	196	7	9	10			↑↑↑																																							↓↓
hsa04070	Phosphatidylinositol signaling system	Environmental Information Processing; Signal Transduction	103	2	5	5
hsa04080	Neuroactive ligand-receptor interaction	Environmental Information Processing; Signaling Molecules and Interaction	383	14	14	14
hsa04110	Cell cycle	Cellular Processes; Cell Growth and Death	118	0	1	1
hsa04115	p53 signaling pathway	Cellular Processes; Cell Growth and Death	69	1	3	4
hsa04120	Ubiquitin mediated proteolysis	Genetic Information Processing; Folding, Sorting and Degradation	137	3	4	4																										↓↓↓
hsa04130	SNARE interactions in vesicular transport	Genetic Information Processing; Folding, Sorting and Degradation	38	1	1	1
hsa04142	Lysosome	Cellular Processes; Transport and Catabolism	119	1	1	3
hsa04144	Endocytosis	Cellular Processes; Transport and Catabolism	192	4	6	10														↓↓↓																											↓↓↓	↓↓
hsa04150	mTOR signaling pathway	Environmental Information Processing; Signal Transduction	62	2	2	2
hsa04210	Apoptosis	Cellular Processes; Cell Growth and Death	89	3	3	3
hsa04260	Cardiac muscle contraction	Cellular Processes; Circulatory System	83	1	1	1
hsa04270	Vascular smooth muscle contraction	Cellular Processes; Circulatory System	139	5	6	8
hsa04310	Wnt signaling pathway	Environmental Information Processing; Signal Transduction	153	3	3	7
hsa04340	Hedgehog signaling pathway	Environmental Information Processing; Signal Transduction	58	5	5	5
hsa04350	TGF-beta signaling pathway	Environmental Information Processing; Signal Transduction	87	2	2	4
hsa04360	Axon guidance	Cellular Processes; Development	129	2	2	2
hsa04370	VEGF signaling pathway	Environmental Information Processing; Signal Transduction	81	2	2	2
hsa04510	Focal adhesion	Cellular Processes; Cell Communication	204	15	28	32				↓↓↓				↓↓				↓↓
hsa04512	ECM-receptor interaction	Environmental Information Processing; Signaling Molecules and Interaction	85	5	15	16				↓↓↓				↓↓				↓↓
hsa04514	Cell adhesion molecules (CAMs)	Environmental Information Processing; Signaling Molecules and Interaction	134	5	8	9
hsa04520	Adherens junction	Cellular Processes; Cell Communication	77	3	5	5
hsa04530	Tight junction	Cellular Processes; Cell Communication	135	1	1	3
hsa04610	Complement and coagulation cascades	Cellular Processes; Immune System	71	31	54	67		↑			↓↓↓		↓↓↓						↓↓									↓↓													↓↓↓
hsa04612	Antigen processing and presentation	Cellular Processes; Immune System	89	1	1	1
hsa04614	Renin-angiotensin system	Cellular Processes; Endocrine System	24	10	12	12															↓↓↓	↓↓↓	↓↓↓																↑↑	↓↓↓
hsa04620	Toll-like receptor signaling pathway	Cellular Processes; Immune System	101	3	6	9
hsa04630	Jak-STAT signaling pathway	Environmental Information Processing; Signal Transduction	155	2	4	4																					↓↓
hsa04640	Hematopoietic cell lineage	Cellular Processes; Immune System	90	3	3	3																																	↑↑
hsa04650	Natural killer cell mediated cytotoxicity	Cellular Processes; Immune System	141	2	2	3
hsa04660	T cell receptor signaling pathway	Cellular Processes; Immune System	112	2	2	2
hsa04662	B cell receptor signaling pathway	Cellular Processes; Immune System	79	2	2	2
hsa04664	Fc epsilon RI signaling pathway	Cellular Processes; Immune System	89	2	2	2
hsa04666	Fc gamma R-mediated phagocytosis	Cellular Processes; Immune System	105	4	4	4
hsa04670	Leukocyte transendothelial migration	Cellular Processes; Immune System	123	4	4	4
hsa04710	Circadian rhythm - mammal	Cellular Processes; Behavior	13	2	2	2						↑↑↑
hsa04720	Long-term potentiation	Cellular Processes; Nervous System	79	3	3	3
hsa04722	Neurotrophin signaling pathway	Cellular Processes; Nervous System	131	3	5	6
hsa04730	Long-term depression	Cellular Processes; Nervous System	80	2	2	2
hsa04740	Olfactory transduction	Cellular Processes; Sensory System	395	8	8	8																		↓↓↓	↓↓↓	↓↓↓
hsa04742	Taste transduction	Cellular Processes; Sensory System	66	1	1	1
hsa04810	Regulation of actin cytoskeleton	Cellular Processes; Cell Motility	221	15	21	23												↓↓
hsa04910	Insulin signaling pathway	Cellular Processes; Endocrine System	142	3	3	4
hsa04916	Melanogenesis	Cellular Processes; Endocrine System	109	1	1	1
hsa04930	Type II diabetes mellitus	Human Diseases; Metabolic Disorders	53	3	3	3
hsa04950	Maturity onset diabetes of the young	Human Diseases; Metabolic Disorders	25	1	1	1
hsa05010	Alzheimer's disease	Human Diseases; Neurodegenerative Diseases	178	6	9	9																																								↓↓↓			↓↓↓
hsa05012	Parkinson's disease	Human Diseases; Neurodegenerative Diseases	147	5	7	7																																											↓↓↓
hsa05016	Huntington's disease	Human Diseases; Neurodegenerative Diseases	188	8	10	12																																											↓↓↓
hsa05020	Prion diseases	Human Diseases; Neurodegenerative Diseases	38	3	9	15
hsa05120	Epithelial cell signaling in Helicobacter pylori infection	Human Diseases; Infectious Diseases	75	1	1	1
hsa05130	Pathogenic Escherichia coli infection	Human Diseases; Infectious Diseases	54	2	3	3
hsa05200	Pathways in cancer	Human Diseases; Cancers	351	5	17	19	↓↓											↓↓
hsa05210	Colorectal cancer	ically, colorectal cancer (CRC) has been believed to develop from normal mucosa through the premalignant adenoma by the step-wise accumulation of mutations. All CRC display either microsatellite instability (MSI) or chromosome instability (CIN). MSI occurs in 15% of colon cancers and results from inactivation of the DNA mismatch repair (MMR) system by either MMR gene mutations or hypermethylation…	84	3	3	4
hsa05211	Renal cell carcinoma	Human Diseases; Cancers	73	2	2	3
hsa05212	Pancreatic cancer	Human Diseases; Cancers	74	4	4	5
hsa05213	Endometrial cancer	Human Diseases; Cancers	53	4	4	4
hsa05214	Glioma	Human Diseases; Cancers	69	2	2	4
hsa05215	Prostate cancer	Human Diseases; Cancers	100	4	4	5
hsa05216	Thyroid cancer	Human Diseases; Cancers	29	7	7	7	↓↓
hsa05217	Basal cell carcinoma	Human Diseases; Cancers	56	1	1	1
hsa05218	Melanoma	Human Diseases; Cancers	72	2	2	2
hsa05219	Bladder cancer	Human Diseases; Cancers	42	2	2	2
hsa05220	Chronic myeloid leukemia	Human Diseases; Cancers	76	2	2	3
hsa05221	Acute myeloid leukemia	Human Diseases; Cancers	61	2	2	2
hsa05222	Small cell lung cancer	Human Diseases; Cancers	89	2	7	7												↓↓
hsa05223	Non-small cell lung cancer	Human Diseases; Cancers	60	4	4	5
hsa05322	Systemic lupus erythematosus	Human Diseases; Immune Disorders	143	9	16	25													↓↓
hsa05340	Primary immunodeficiency	Human Diseases; Immune Disorders	35	3	3	3																									↑↑↑
[truncated: 251 more columns]

## Sheet: basal-like
PathwayID	PATHWAYNAME	PATHWAYCLASS	NN	N005	N01	N02	A0PJC9_HUMAN	A1AT_HUMAN	A1L4S0_HUMAN	A2AAS7_HUMAN	A2AP_HUMAN	A2I2P7_HUMAN	A2MG_HUMAN	A2TIK1_HUMAN	A3KPE2_HUMAN	A4FVC6_HUMAN	A5PL27_HUMAN	A6YID6_HUMAN	A7E236_HUMAN	A7E2A5_HUMAN	A7L3A3_HUMAN	A7L3A4_HUMAN	A7L3A5_HUMAN	A8CAH9_HUMAN	A8CAI0_HUMAN	A8CAI1_HUMAN	A8K1Z4_HUMAN	A8K3L0_HUMAN	A8K516_HUMAN	A8K7C8_HUMAN	A8K9E9_HUMAN	A8KAQ8_HUMAN	A8MQ43_HUMAN	A8MSM3_HUMAN	ABCA6_HUMAN	ABCAD_HUMAN	ABCBA_HUMAN	AMPD3_HUMAN	AMPN_HUMAN	ANGT_HUMAN	ANT3_HUMAN	AOFB_HUMAN	APOA1_HUMAN	APOA2_HUMAN	APOC3_HUMAN	APOE_HUMAN	ARAP2_HUMAN	ARBK1_HUMAN	ATPA_HUMAN
hsa00010	Glycolysis / Gluconeogenesis	Metabolism; Carbohydrate Metabolism	93	2	2	2
hsa00020	Citrate cycle (TCA cycle)	Metabolism; Carbohydrate Metabolism	52	1	1	1
hsa00030	Pentose phosphate pathway	Metabolism; Carbohydrate Metabolism	58	1	1	1
hsa00052	Galactose metabolism	Metabolism; Carbohydrate Metabolism	67	2	2	2
hsa00150	Androgen and estrogen metabolism	Metabolism; Lipid Metabolism	92	1	1	1																											↓↓
hsa00190	Oxidative phosphorylation	Metabolism; Energy Metabolism	151	1	7	7																																											↓↓
hsa00230	Purine metabolism	Metabolism; Nucleotide Metabolism	243	5	5	6																							↓↓↓									↓↓↓
hsa00260	Glycine, serine and threonine metabolism	Metabolism; Amino Acid Metabolism	78	3	3	3																																				↓↓↓
hsa00270	Cysteine and methionine metabolism	Metabolism; Amino Acid Metabolism	90	4	4	4
hsa00280	Valine, leucine and isoleucine degradation	Metabolism; Amino Acid Metabolism	86	1	1	1
hsa00310	Lysine degradation	Metabolism; Amino Acid Metabolism	94	3	3	3
hsa00330	Arginine and proline metabolism	Metabolism; Amino Acid Metabolism	132	3	3	3																																				↓↓↓
hsa00340	Histidine metabolism	Metabolism; Amino Acid Metabolism	73	3	4	4																											↓↓									↓↓↓
hsa00350	Tyrosine metabolism	Metabolism; Amino Acid Metabolism	127	3	4	4																											↓↓									↓↓↓
hsa00360	Phenylalanine metabolism	Metabolism; Amino Acid Metabolism	63	3	3	3																																				↓↓↓
hsa00361	gamma-Hexachlorocyclohexane degradation	Metabolism; Xenobiotics Biodegradation and Metabolism	59	3	3	3
hsa00363	Bisphenol A degradation	Metabolism; Xenobiotics Biodegradation and Metabolism	25	3	3	3
hsa00380	Tryptophan metabolism	Metabolism; Amino Acid Metabolism	122	3	3	3																																				↓↓↓
hsa00440	Aminophosphonate metabolism	Metabolism; Metabolism of Other Amino Acids	37	1	1	1																											↓↓
hsa00450	Selenoamino acid metabolism	Metabolism; Metabolism of Other Amino Acids	56	2	3	3																											↓↓
hsa00480	Glutathione metabolism	Metabolism; Metabolism of Other Amino Acids	88	4	4	4																																	↑↑↑
hsa00500	Starch and sucrose metabolism	Metabolism; Carbohydrate Metabolism	102	2	2	2
hsa00510	N-Glycan biosynthesis	Metabolism; Glycan Biosynthesis and Metabolism	79	1	1	1
hsa00512	O-Glycan biosynthesis	Metabolism; Glycan Biosynthesis and Metabolism	46	1	1	1
hsa00561	Glycerolipid metabolism	Metabolism; Lipid Metabolism	78	1	1	3
hsa00562	Inositol phosphate metabolism	Metabolism; Carbohydrate Metabolism	93	5	5	5
hsa00563	Glycosylphosphatidylinositol(GPI)-anchor biosynthesis	Metabolism; Glycan Biosynthesis and Metabolism	41	2	2	2
hsa00564	Glycerophospholipid metabolism	Metabolism; Lipid Metabolism	109	4	4	6
hsa00565	Ether lipid metabolism	Metabolism; Lipid Metabolism	58	1	1	3
hsa00590	Arachidonic acid metabolism	Metabolism; Lipid Metabolism	132	2	2	2
hsa00620	Pyruvate metabolism	Metabolism; Carbohydrate Metabolism	73	2	2	2
hsa00630	Glyoxylate and dicarboxylate metabolism	Metabolism; Carbohydrate Metabolism	59	2	2	2																												↓↓↓
hsa00640	Propanoate metabolism	Metabolism; Carbohydrate Metabolism	70	2	2	2
hsa00710	Carbon fixation in photosynthetic organisms	Metabolism; Energy Metabolism	46	1	1	1
hsa00780	Biotin metabolism	Metabolism; Metabolism of Cofactors and Vitamins	15	2	2	2
hsa00790	Folate biosynthesis	Metabolism; Metabolism of Cofactors and Vitamins	53	1	1	1
hsa00860	Porphyrin and chlorophyll metabolism	Metabolism; Metabolism of Cofactors and Vitamins	148	3	3	3											↓↓↓
hsa00900	Terpenoid backbone biosynthesis	Metabolism; Biosynthesis of Secondary Metabolites	48	1	1	1
hsa00920	Sulfur metabolism	Metabolism; Energy Metabolism	31	2	2	2																								↓↓↓
hsa00970	Aminoacyl-tRNA biosynthesis	Genetic Information Processing; Translation	116	4	4	4
hsa00980	Metabolism of xenobiotics by cytochrome P450	Metabolism; Xenobiotics Biodegradation and Metabolism	150	1	1	1
hsa00982	Drug metabolism - cytochrome P450	Metabolism; Xenobiotics Biodegradation and Metabolism	158	5	5	5																																				↓↓↓
hsa02010	ABC transporters	Environmental Information Processing; Membrane Transport	133	3	3	4										↓↓↓																			↓↓↓	↓	↓↓↓
hsa03022	Basal transcription factors	Genetic Information Processing; Transcription	36	4	4	4
hsa03320	PPAR signaling pathway	Cellular Processes; Endocrine System	74	4	6	6									↓↓																												↓↓↓	↓↓↓	↓↓
hsa03410	Base excision repair	Genetic Information Processing; Replication and Repair	35	4	4	4
hsa03430	Mismatch repair	Genetic Information Processing; Replication and Repair	23	0	0	1
hsa03450	Non-homologous end-joining	Genetic Information Processing; Replication and Repair	14	1	2	2
hsa04010	MAPK signaling pathway	Environmental Information Processing; Signal Transduction	275	3	4	5
hsa04012	ErbB signaling pathway	Environmental Information Processing; Signal Transduction	91	4	4	6
hsa04020	Calcium signaling pathway	Environmental Information Processing; Signal Transduction	189	7	7	9
hsa04060	Cytokine-cytokine receptor interaction	Environmental Information Processing; Signaling Molecules and Interaction	263	3	5	8			↑↑↑																		↓↓
hsa04062	Chemokine signaling pathway	Cellular Processes; Immune System	196	7	8	12			↑↑↑																																							↓↓
hsa04070	Phosphatidylinositol signaling system	Environmental Information Processing; Signal Transduction	103	5	5	5
hsa04080	Neuroactive ligand-receptor interaction	Environmental Information Processing; Signaling Molecules and Interaction	383	14	14	14
hsa04110	Cell cycle	Cellular Processes; Cell Growth and Death	118	0	1	1
hsa04115	p53 signaling pathway	Cellular Processes; Cell Growth and Death	69	1	3	4
hsa04120	Ubiquitin mediated proteolysis	Genetic Information Processing; Folding, Sorting and Degradation	137	4	4	4																										↓↓↓
hsa04130	SNARE interactions in vesicular transport	Genetic Information Processing; Folding, Sorting and Degradation	38	1	1	1
hsa04142	Lysosome	Cellular Processes; Transport and Catabolism	119	1	1	3
hsa04144	Endocytosis	Cellular Processes; Transport and Catabolism	192	5	6	10														↓↓↓																											↓↓↓	↓↓
hsa04150	mTOR signaling pathway	Environmental Information Processing; Signal Transduction	62	2	2	2
hsa04210	Apoptosis	Cellular Processes; Cell Growth and Death	89	3	3	3
hsa04260	Cardiac muscle contraction	Cellular Processes; Circulatory System	83	1	1	1
hsa04270	Vascular smooth muscle contraction	Cellular Processes; Circulatory System	139	6	6	8
hsa04310	Wnt signaling pathway	Environmental Information Processing; Signal Transduction	153	2	3	5
hsa04340	Hedgehog signaling pathway	Environmental Information Processing; Signal Transduction	58	5	5	5
hsa04350	TGF-beta signaling pathway	Environmental Information Processing; Signal Transduction	87	2	2	2
hsa04360	Axon guidance	Cellular Processes; Development	129	2	2	2
hsa04370	VEGF signaling pathway	Environmental Information Processing; Signal Transduction	81	2	2	2
hsa04510	Focal adhesion	Cellular Processes; Cell Communication	204	23	28	32				↓↓↓				↓↓				↓↓
hsa04512	ECM-receptor interaction	Environmental Information Processing; Signaling Molecules and Interaction	85	10	15	16				↓↓↓				↓↓				↓↓
hsa04514	Cell adhesion molecules (CAMs)	Environmental Information Processing; Signaling Molecules and Interaction	134	5	5	9
hsa04520	Adherens junction	Cellular Processes; Cell Communication	77	3	3	5
hsa04530	Tight junction	Cellular Processes; Cell Communication	135	1	1	1
hsa04610	Complement and coagulation cascades	Cellular Processes; Immune System	71	28	42	69		↑			↓↓↓		↓↓↓						↓									↓													↓↓↓
hsa04612	Antigen processing and presentation	Cellular Processes; Immune System	89	1	1	1
hsa04614	Renin-angiotensin system	Cellular Processes; Endocrine System	24	12	12	12															↓↓↓	↓↓↓	↓↓↓																↑↑↑	↓↓↓
hsa04620	Toll-like receptor signaling pathway	Cellular Processes; Immune System	101	4	5	9
hsa04630	Jak-STAT signaling pathway	Environmental Information Processing; Signal Transduction	155	2	4	4																					↓↓
hsa04640	Hematopoietic cell lineage	Cellular Processes; Immune System	90	2	3	3																																	↑↑↑
hsa04650	Natural killer cell mediated cytotoxicity	Cellular Processes; Immune System	141	2	2	3
hsa04660	T cell receptor signaling pathway	Cellular Processes; Immune System	112	2	2	2
hsa04662	B cell receptor signaling pathway	Cellular Processes; Immune System	79	2	2	2
hsa04664	Fc epsilon RI signaling pathway	Cellular Processes; Immune System	89	2	2	2
hsa04666	Fc gamma R-mediated phagocytosis	Cellular Processes; Immune System	105	4	4	4
hsa04670	Leukocyte transendothelial migration	Cellular Processes; Immune System	123	4	4	4
hsa04710	Circadian rhythm - mammal	Cellular Processes; Behavior	13	2	2	2						↑↑↑
hsa04720	Long-term potentiation	Cellular Processes; Nervous System	79	3	3	3
hsa04722	Neurotrophin signaling pathway	Cellular Processes; Nervous System	131	4	5	6
hsa04730	Long-term depression	Cellular Processes; Nervous System	80	2	2	2
hsa04740	Olfactory transduction	Cellular Processes; Sensory System	395	8	8	8																		↓↓↓	↓↓↓	↓↓↓
hsa04742	Taste transduction	Cellular Processes; Sensory System	66	1	1	1
hsa04810	Regulation of actin cytoskeleton	Cellular Processes; Cell Motility	221	19	21	23												↓↓
hsa04910	Insulin signaling pathway	Cellular Processes; Endocrine System	142	3	3	4
hsa04916	Melanogenesis	Cellular Processes; Endocrine System	109	1	1	1
hsa04930	Type II diabetes mellitus	Human Diseases; Metabolic Disorders	53	3	3	3
hsa04950	Maturity onset diabetes of the young	Human Diseases; Metabolic Disorders	25	1	1	1
hsa05010	Alzheimer's disease	Human Diseases; Neurodegenerative Diseases	178	2	9	9																																								↓↓↓			↓↓
hsa05012	Parkinson's disease	Human Diseases; Neurodegenerative Diseases	147	1	7	7																																											↓↓
hsa05016	Huntington's disease	Human Diseases; Neurodegenerative Diseases	188	4	10	12																																											↓↓
hsa05020	Prion diseases	Human Diseases; Neurodegenerative Diseases	38	3	5	13
hsa05120	Epithelial cell signaling in Helicobacter pylori infection	Human Diseases; Infectious Diseases	75	1	1	1
hsa05130	Pathogenic Escherichia coli infection	Human Diseases; Infectious Diseases	54	2	3	3
hsa05200	Pathways in cancer	Human Diseases; Cancers	351	15	17	19	↓↓↓											↓↓
hsa05210	Colorectal cancer	ically, colorectal cancer (CRC) has been believed to develop from normal mucosa through the premalignant adenoma by the step-wise accumulation of mutations. All CRC display either microsatellite instability (MSI) or chromosome instability (CIN). MSI occurs in 15% of colon cancers and results from inactivation of the DNA mismatch repair (MMR) system by either MMR gene mutations or hypermethylation…	84	2	3	4
hsa05211	Renal cell carcinoma	Human Diseases; Cancers	73	2	2	3
hsa05212	Pancreatic cancer	Human Diseases; Cancers	74	4	4	5
hsa05213	Endometrial cancer	Human Diseases; Cancers	53	4	4	4
hsa05214	Glioma	Human Diseases; Cancers	69	2	2	4
hsa05215	Prostate cancer	Human Diseases; Cancers	100	4	4	5
hsa05216	Thyroid cancer	Human Diseases; Cancers	29	7	7	7	↓↓↓
hsa05217	Basal cell carcinoma	Human Diseases; Cancers	56	1	1	1
hsa05218	Melanoma	Human Diseases; Cancers	72	2	2	2
hsa05219	Bladder cancer	Human Diseases; Cancers	42	2	2	2
hsa05220	Chronic myeloid leukemia	Human Diseases; Cancers	76	2	2	3
hsa05221	Acute myeloid leukemia	Human Diseases; Cancers	61	2	2	2
hsa05222	Small cell lung cancer	Human Diseases; Cancers	89	6	7	7												↓↓
hsa05223	Non-small cell lung cancer	Human Diseases; Cancers	60	4	4	5
hsa05322	Systemic lupus erythematosus	Human Diseases; Immune Disorders	143	5	13	28													↓
hsa05340	Primary immunodeficiency	Human Diseases; Immune Disorders	35	3	3	3																									↑↑↑
[truncated: 251 more columns]

## Sheet: unknown
PathwayID	PATHWAYNAME	PATHWAYCLASS	NN	N005	N01	N02	A0PJC9_HUMAN	A1AT_HUMAN	A1L4S0_HUMAN	A2AAS7_HUMAN	A2AP_HUMAN	A2I2P7_HUMAN	A2MG_HUMAN	A2TIK1_HUMAN	A3KPE2_HUMAN	A4FVC6_HUMAN	A5PL27_HUMAN	A6YID6_HUMAN	A7E236_HUMAN	A7E2A5_HUMAN	A7L3A3_HUMAN	A7L3A4_HUMAN	A7L3A5_HUMAN	A8CAH9_HUMAN	A8CAI0_HUMAN	A8CAI1_HUMAN	A8K1Z4_HUMAN	A8K3L0_HUMAN	A8K516_HUMAN	A8K7C8_HUMAN	A8K9E9_HUMAN	A8KAQ8_HUMAN	A8MQ43_HUMAN	A8MSM3_HUMAN	ABCA6_HUMAN	ABCAD_HUMAN	ABCBA_HUMAN	AMPD3_HUMAN	AMPN_HUMAN	ANGT_HUMAN	ANT3_HUMAN	AOFB_HUMAN	APOA1_HUMAN	APOA2_HUMAN	APOC3_HUMAN	APOE_HUMAN	ARAP2_HUMAN	ARBK1_HUMAN	ATPA_HUMAN
hsa00010	Glycolysis / Gluconeogenesis	Metabolism; Carbohydrate Metabolism	93	2	2	2
hsa00020	Citrate cycle (TCA cycle)	Metabolism; Carbohydrate Metabolism	52	1	1	1
hsa00030	Pentose phosphate pathway	Metabolism; Carbohydrate Metabolism	58	1	1	1
hsa00052	Galactose metabolism	Metabolism; Carbohydrate Metabolism	67	2	2	2
hsa00150	Androgen and estrogen metabolism	Metabolism; Lipid Metabolism	92	1	1	1																								↓
hsa00190	Oxidative phosphorylation	Metabolism; Energy Metabolism	151	1	7	2
hsa00230	Purine metabolism	Metabolism; Nucleotide Metabolism	243	5	4	4																				↓↓									↓↓
hsa00260	Glycine, serine and threonine metabolism	Metabolism; Amino Acid Metabolism	78	3	3	3
hsa00270	Cysteine and methionine metabolism	Metabolism; Amino Acid Metabolism	90	4	2	4
hsa00280	Valine, leucine and isoleucine degradation	Metabolism; Amino Acid Metabolism	86	1	1	1
hsa00310	Lysine degradation	Metabolism; Amino Acid Metabolism	94	3	3	3
hsa00330	Arginine and proline metabolism	Metabolism; Amino Acid Metabolism	132	3	3	3
hsa00340	Histidine metabolism	Metabolism; Amino Acid Metabolism	73	3	4	1																								↓
hsa00350	Tyrosine metabolism	Metabolism; Amino Acid Metabolism	127	3	4	1																								↓
hsa00360	Phenylalanine metabolism	Metabolism; Amino Acid Metabolism	63	3	3	3
hsa00361	gamma-Hexachlorocyclohexane degradation	Metabolism; Xenobiotics Biodegradation and Metabolism	59	3	3	3
hsa00363	Bisphenol A degradation	Metabolism; Xenobiotics Biodegradation and Metabolism	25	3	3	3
hsa00380	Tryptophan metabolism	Metabolism; Amino Acid Metabolism	122	3	3	3
hsa00440	Aminophosphonate metabolism	Metabolism; Metabolism of Other Amino Acids	37	1	1	1																								↓
hsa00450	Selenoamino acid metabolism	Metabolism; Metabolism of Other Amino Acids	56	2	3	3																								↓
hsa00480	Glutathione metabolism	Metabolism; Metabolism of Other Amino Acids	88	4	2	2
hsa00500	Starch and sucrose metabolism	Metabolism; Carbohydrate Metabolism	102	2	2	2
hsa00510	N-Glycan biosynthesis	Metabolism; Glycan Biosynthesis and Metabolism	79	1	1	1
hsa00512	O-Glycan biosynthesis	Metabolism; Glycan Biosynthesis and Metabolism	46	1	1	1
hsa00561	Glycerolipid metabolism	Metabolism; Lipid Metabolism	78	1	1	1
hsa00562	Inositol phosphate metabolism	Metabolism; Carbohydrate Metabolism	93	5	2	2
hsa00563	Glycosylphosphatidylinositol(GPI)-anchor biosynthesis	Metabolism; Glycan Biosynthesis and Metabolism	41	2	1	2
hsa00564	Glycerophospholipid metabolism	Metabolism; Lipid Metabolism	109	4	4	4
hsa00565	Ether lipid metabolism	Metabolism; Lipid Metabolism	58	1	1	1
hsa00590	Arachidonic acid metabolism	Metabolism; Lipid Metabolism	132	2	2	2
hsa00620	Pyruvate metabolism	Metabolism; Carbohydrate Metabolism	73	2	2	2
hsa00630	Glyoxylate and dicarboxylate metabolism	Metabolism; Carbohydrate Metabolism	59	2	2	2																									↓
hsa00640	Propanoate metabolism	Metabolism; Carbohydrate Metabolism	70	2	2	2
hsa00710	Carbon fixation in photosynthetic organisms	Metabolism; Energy Metabolism	46	1	1	1
hsa00780	Biotin metabolism	Metabolism; Metabolism of Cofactors and Vitamins	15	2	2	2
hsa00790	Folate biosynthesis	Metabolism; Metabolism of Cofactors and Vitamins	53	1	1	1
hsa00860	Porphyrin and chlorophyll metabolism	Metabolism; Metabolism of Cofactors and Vitamins	148	3	3	3								↓
hsa00900	Terpenoid backbone biosynthesis	Metabolism; Biosynthesis of Secondary Metabolites	48	1	1	1
hsa00920	Sulfur metabolism	Metabolism; Energy Metabolism	31	2	2	2																					↓
hsa00970	Aminoacyl-tRNA biosynthesis	Genetic Information Processing; Translation	116	2	4	4
hsa00980	Metabolism of xenobiotics by cytochrome P450	Metabolism; Xenobiotics Biodegradation and Metabolism	150	1	1	1
hsa00982	Drug metabolism - cytochrome P450	Metabolism; Xenobiotics Biodegradation and Metabolism	158	5	5	2
hsa02010	ABC transporters	Environmental Information Processing; Membrane Transport	133	2	3	3							↓↓↓																			↓↓↓		↓↓
hsa03022	Basal transcription factors	Genetic Information Processing; Transcription	36	4	4	3
hsa03320	PPAR signaling pathway	Cellular Processes; Endocrine System	74	4	6	6						↓↓																												↓↓	↓↓	↓↓
hsa03410	Base excision repair	Genetic Information Processing; Replication and Repair	35	4	4	4
hsa03430	Mismatch repair	Genetic Information Processing; Replication and Repair	23	0	0	1
hsa03450	Non-homologous end-joining	Genetic Information Processing; Replication and Repair	14	1	2	2
hsa04010	MAPK signaling pathway	Environmental Information Processing; Signal Transduction	275	1	1	3
hsa04012	ErbB signaling pathway	Environmental Information Processing; Signal Transduction	91	4	2	4
hsa04020	Calcium signaling pathway	Environmental Information Processing; Signal Transduction	189	7	1	3
hsa04060	Cytokine-cytokine receptor interaction	Environmental Information Processing; Signaling Molecules and Interaction	263	3	5	3
hsa04062	Chemokine signaling pathway	Cellular Processes; Immune System	196	7	3	8																																							↓↓
hsa04070	Phosphatidylinositol signaling system	Environmental Information Processing; Signal Transduction	103	5	2	2
hsa04080	Neuroactive ligand-receptor interaction	Environmental Information Processing; Signaling Molecules and Interaction	383	14	3	13
hsa04110	Cell cycle	Cellular Processes; Cell Growth and Death	118	0	1	1
hsa04115	p53 signaling pathway	Cellular Processes; Cell Growth and Death	69	1	3	3
hsa04120	Ubiquitin mediated proteolysis	Genetic Information Processing; Folding, Sorting and Degradation	137	4	2	3																							↓↓
hsa04130	SNARE interactions in vesicular transport	Genetic Information Processing; Folding, Sorting and Degradation	38	1	1	1
hsa04142	Lysosome	Cellular Processes; Transport and Catabolism	119	1	1	3
hsa04144	Endocytosis	Cellular Processes; Transport and Catabolism	192	5	4	5											↓↓																											↓↓	↓↓
hsa04150	mTOR signaling pathway	Environmental Information Processing; Signal Transduction	62	2	2	2
hsa04210	Apoptosis	Cellular Processes; Cell Growth and Death	89	3	2	3
hsa04260	Cardiac muscle contraction	Cellular Processes; Circulatory System	83	1	1	1
hsa04270	Vascular smooth muscle contraction	Cellular Processes; Circulatory System	139	6	4	6
hsa04310	Wnt signaling pathway	Environmental Information Processing; Signal Transduction	153	2	2	6
hsa04340	Hedgehog signaling pathway	Environmental Information Processing; Signal Transduction	58	5	5	5
hsa04350	TGF-beta signaling pathway	Environmental Information Processing; Signal Transduction	87	2	2	4
hsa04360	Axon guidance	Cellular Processes; Development	129	2	2	2
hsa04370	VEGF signaling pathway	Environmental Information Processing; Signal Transduction	81	2	2	2
hsa04510	Focal adhesion	Cellular Processes; Cell Communication	204	23	10	23	↓↓				↓				↓
hsa04512	ECM-receptor interaction	Environmental Information Processing; Signaling Molecules and Interaction	85	10	4	12	↓↓				↓				↓
hsa04514	Cell adhesion molecules (CAMs)	Environmental Information Processing; Signaling Molecules and Interaction	134	5	3	3
hsa04520	Adherens junction	Cellular Processes; Cell Communication	77	3	3	3
hsa04530	Tight junction	Cellular Processes; Cell Communication	135	1	1	3
hsa04610	Complement and coagulation cascades	Cellular Processes; Immune System	71	28	6	32				↓↓																												↓										↓
hsa04612	Antigen processing and presentation	Cellular Processes; Immune System	89	1	1	1																																											↓
hsa04614	Renin-angiotensin system	Cellular Processes; Endocrine System	24	12	7	7												↓↓	↓↓	↓↓																	↓↓										↓↓
hsa04620	Toll-like receptor signaling pathway	Cellular Processes; Immune System	101	4	2	4
hsa04630	Jak-STAT signaling pathway	Environmental Information Processing; Signal Transduction	155	2	2	2
hsa04640	Hematopoietic cell lineage	Cellular Processes; Immune System	90	2	3	1
hsa04650	Natural killer cell mediated cytotoxicity	Cellular Processes; Immune System	141	2	2	2
hsa04660	T cell receptor signaling pathway	Cellular Processes; Immune System	112	2	2	2
hsa04662	B cell receptor signaling pathway	Cellular Processes; Immune System	79	2	2	2
hsa04664	Fc epsilon RI signaling pathway	Cellular Processes; Immune System	89	2	2	2
hsa04666	Fc gamma R-mediated phagocytosis	Cellular Processes; Immune System	105	4	4	4
hsa04670	Leukocyte transendothelial migration	Cellular Processes; Immune System	123	4	2	4
hsa04710	Circadian rhythm - mammal	Cellular Processes; Behavior	13	2	2	2			↑↑
hsa04720	Long-term potentiation	Cellular Processes; Nervous System	79	3	3	3
hsa04722	Neurotrophin signaling pathway	Cellular Processes; Nervous System	131	4	2	4
hsa04730	Long-term depression	Cellular Processes; Nervous System	80	2	2	2
hsa04740	Olfactory transduction	Cellular Processes; Sensory System	395	8	1	1
hsa04742	Taste transduction	Cellular Processes; Sensory System	66	1	1	1
hsa04810	Regulation of actin cytoskeleton	Cellular Processes; Cell Motility	221	19	8	19									↓
hsa04910	Insulin signaling pathway	Cellular Processes; Endocrine System	142	3	2	3
hsa04916	Melanogenesis	Cellular Processes; Endocrine System	109	1	1	1
hsa04930	Type II diabetes mellitus	Human Diseases; Metabolic Disorders	53	3	2	3
hsa04950	Maturity onset diabetes of the young	Human Diseases; Metabolic Disorders	25	1	1	1
hsa05010	Alzheimer's disease	Human Diseases; Neurodegenerative Diseases	178	1	1	4																																					↓
hsa05012	Parkinson's disease	Human Diseases; Neurodegenerative Diseases	147	1	7	2
hsa05016	Huntington's disease	Human Diseases; Neurodegenerative Diseases	188	1	4	6
hsa05020	Prion diseases	Human Diseases; Neurodegenerative Diseases	38	3	5	3
hsa05120	Epithelial cell signaling in Helicobacter pylori infection	Human Diseases; Infectious Diseases	75	1	1	1
hsa05130	Pathogenic Escherichia coli infection	Human Diseases; Infectious Diseases	54	2	3	3
hsa05200	Pathways in cancer	Human Diseases; Cancers	351	15	2	9									↓
hsa05210	Colorectal cancer	ically, colorectal cancer (CRC) has been believed to develop from normal mucosa through the premalignant adenoma by the step-wise accumulation of mutations. All CRC display either microsatellite instability (MSI) or chromosome instability (CIN). MSI occurs in 15% of colon cancers and results from inactivation of the DNA mismatch repair (MMR) system by either MMR gene mutations or hypermethylation…	84	2	2	3
hsa05211	Renal cell carcinoma	Human Diseases; Cancers	73	2	2	2
hsa05212	Pancreatic cancer	Human Diseases; Cancers	74	4	2	4
hsa05213	Endometrial cancer	Human Diseases; Cancers	53	4	2	4
hsa05214	Glioma	Human Diseases; Cancers	69	2	2	2
hsa05215	Prostate cancer	Human Diseases; Cancers	100	4	2	4
hsa05216	Thyroid cancer	Human Diseases; Cancers	29	7	7	7
hsa05217	Basal cell carcinoma	Human Diseases; Cancers	56	1	1	1
hsa05218	Melanoma	Human Diseases; Cancers	72	2	2	2
hsa05219	Bladder cancer	Human Diseases; Cancers	42	2	2	2
hsa05220	Chronic myeloid leukemia	Human Diseases; Cancers	76	2	2	2
hsa05221	Acute myeloid leukemia	Human Diseases; Cancers	61	2	2	2
hsa05222	Small cell lung cancer	Human Diseases; Cancers	89	6	2	6									↓
hsa05223	Non-small cell lung cancer	Human Diseases; Cancers	60	4	2	4
hsa05322	Systemic lupus erythematosus	Human Diseases; Immune Disorders	143	5	13	7
hsa05340	Primary immunodeficiency	Human Diseases; Immune Disorders	35	3	3	3																						↑
(row is pathway, column is protein/gene. Up arrow is for up-regulated, and down arrow for down-regulated. Red is for cutoff1, green for cutoff2, and blue for cutoff3)
N: hit number of differentially expressed genes in pathway
PATHWAYID: KEGG pathway id
PATHWAYCLASS: KEGG pathway class
PATHWAYNAME: KEGG pathway name
NN: total number of genes in pathway
N005: number of represented genes in pathway for cutoff3
N01: number of represented genes in pathway for cutoff2
N02: number of represented genes in pathway for cutoff1
[truncated: 251 more columns]
