# Supplementary material for: Breast cancer subtyping from plasma proteins
Source: BMC Med Genomics. 2013 Jan 23;6(Suppl 1):S6. doi: 10.1186/1755-8794-6-S1-S6 (PMC3552699; doi:10.1186/1755-8794-6-S1-S6)
Supplement: Additional file 2 — comparing between the four distance metrics (protein intensity, q-value, pathway profiling, and distance score function) and pathway profiling with traditional permutation. [file 1755-8794-6-S1-S6-S2.XLSX]

## Sheet: Sheet2
Patient ID	Traits	Protein Intensity	Q-Value	Pathway Profiling without Permution	Pathway Profiling	Distance Score Function
C001	1	2	1	1	1	1
C002	3	2	1	3	3	3
C004	2	2	2	1	2	2
C006	2	2	2	2	2	2
C007	1	2	2	1	1	1
C008	1	2	1	1	1	1
C009	4	2	1	1	4	1
C010	4	2	1	4	4	4
C011	1	2	1	1	1	1
C012	1	2	2	1	1	1
C013	4	2	2	3	3	3
C016	1	2	1	3	3	3
C017	1	2	1	1	1	1
C018	1	2	1	1	1	1
C019	2	2	3	3	3	3
C020	1	2	1	1	1	1
C021	4	2	2	3	3	3
C022	4	2	1	4	4	4
C023	1	2	1	1	1	1
C024	4	2	1	3	3	3
C025	2	2	1	2	2	2
C026	2	2	2	2	2	2
C027	4	2	1	4	4	4
C028	3	2	4	3	3	3
C029	1	2	1	1	1	1
C030	5	2	1	5	5	5
C031	2	2	1	2	2	2
C032	2	2	1	2	2	2
C036	1	2	1	4	4	4
C037	2	2	1	3	3	3
C039	2	2	1	1	2	2
C040	5	2	1	1	1	1
C041	2	2	2	1	2	2
C043	2	2	2	1	2	2
C044	1	2	2	1	1	1
C045	4	2	1	4	4	4
C046	2	2	5	1	2	2
C048	1	2	1	1	1	1
C049	4	2	3	4	4	4
C051	1	2	1	4	4	4
P0015	5	5	3	5	5	5
P0042	3	5	2	3	3	3
P0047	4	5	1	1	1	1
P0050	1	5	4	5	1	1
P0053	1	5	5	2	1	1
P0057	4	5	5	2	2	2
P0059	5	5	2	1	1	1
P0062	4	5	5	1	1	1
P0063	5	5	5	5	5	5
P0065	5	5	2	1	1	1
P0066	4	5	2	1	1	1
P0067	5	5	4	5	5	5
P0068	1	5	1	1	1	1
P0071	2	5	4	2	2	2
P0073	4	5	5	4	4	4
P0074	3	3	2	1	1	1
P0075	3	5	5	5	5	3
P0078	2	5	5	1	2	2
P0080	4	5	3	5	5	4
P0083	4	5	5	5	5	4
P0085	5	5	5	5	5	5
P0088	1	5	3	1	1	1
P0089	5	5	2	1	1	1
P0090	3	3	3	5	3	3
P0093	1	3	3	1	1	1
P0094	3	3	5	3	3	3
P0096	2	5	3	1	2	2
P0099	1	3	3	5	1	1
P0101	1	5	1	1	1	1
P0103	4	5	4	5	5	4
P0104	3	5	5	4	4	4
P0105	4	5	2	1	1	1
P0106	3	3	4	3	3	3
P0107	1	5	2	1	1	1
P0108	3	3	4	3	3	3
P0112	1	5	5	1	1	1
P0114	5	5	3	4	4	4
P0115	5	5	1	1	1	1
P0132	4	5	1	1	1	1
P0138	5	5	2	4	4	4
Note: 1 - Luminal A; 2 - Luminal B; 3 -HER2+; 4 - Basal-like; 5 - Unknown
